# Supplementary material for: ﻿Two new species of the genus Veraphis Casey (Coleoptera, Staphylinidae, Scydmaeninae) from Korea
Source: Zookeys. 2025 Jan 28;1224:165–74. doi: 10.3897/zookeys.1224.142859 (PMC11795181; doi:10.3897/zookeys.1224.142859)
Supplement: XML Treatment for Veraphis [file zookeys.1224.142859-treatment1.xml]

<!DOCTYPE tp:taxon-treatment
  PUBLIC "-//TaxonX//DTD Taxonomic Treatment Publishing DTD v0 20100105//EN" "tax-treatment-NSO.dtd">
<tp:taxon-treatment xmlns:tp="http://www.plazi.org/taxpub"><tp:treatment-meta><kwd-group><label>Taxon classification</label><kwd>
              <named-content content-type="kingdom">Animalia</named-content>
            </kwd><kwd>
              <named-content content-type="order">Coleoptera</named-content>
            </kwd><kwd>
              <named-content content-type="family">Staphylinidae</named-content>
            </kwd></kwd-group><mixed-citation publication-type="journal"><person-group><name><surname>Byeon</surname><given-names>Ui-Joung</given-names></name><name><surname>Park</surname><given-names>Jong-Seok</given-names></name></person-group><article-title>﻿Two new species of the genus <italic><tp:taxon-name><tp:taxon-name-part taxon-name-part-type="genus" reg="Veraphis">Veraphis</tp:taxon-name-part></tp:taxon-name></italic> Casey (<tp:taxon-name><tp:taxon-name-part taxon-name-part-type="order">Coleoptera</tp:taxon-name-part></tp:taxon-name>, <tp:taxon-name><tp:taxon-name-part taxon-name-part-type="family">Staphylinidae</tp:taxon-name-part></tp:taxon-name>, <tp:taxon-name><tp:taxon-name-part taxon-name-part-type="subfamily">Scydmaeninae</tp:taxon-name-part></tp:taxon-name>) from Korea</article-title><source>Zookeys</source><day>28</day><month>01</month><year>2025</year><volume>1224</volume><fpage>165</fpage><lpage>174</lpage><pub-id pub-id-type="doi">10.3897/zookeys.1224.142859</pub-id></mixed-citation></tp:treatment-meta><tp:nomenclature><label>﻿Genus</label><tp:taxon-name>
            <object-id xmlns:xlink="http://www.w3.org/1999/xlink" content-type="arpha" xlink:type="simple">BC05165F-F3C4-5F5A-8764-6872BED82206</object-id>
            <tp:taxon-name-part taxon-name-part-type="genus" reg="Veraphis">Veraphis</tp:taxon-name-part>
          </tp:taxon-name><tp:taxon-authority>Casey, 1897</tp:taxon-authority><tp:nomenclature-citation-list><tp:nomenclature-citation><tp:taxon-name>
                <tp:taxon-name-part taxon-name-part-type="genus" reg="Veraphis">Veraphis</tp:taxon-name-part>
              </tp:taxon-name><comment>Casey, 1897: 509. Type species: <tp:taxon-name><tp:taxon-name-part taxon-name-part-type="genus" reg="Eutheia">Eutheia</tp:taxon-name-part><tp:taxon-name-part taxon-name-part-type="species" reg="impressa">impressa</tp:taxon-name-part></tp:taxon-name> LeConte, 1879 (designated by Franz in <xref ref-type="bibr" rid="B15">Newton and Franz 1998</xref>).</comment></tp:nomenclature-citation></tp:nomenclature-citation-list></tp:nomenclature><tp:treatment-sec sec-type="diagnosis" id="SECID0EBJAC"><title>Diagnosis.</title><p>This genus is distinguished from other genera of <tp:taxon-name><tp:taxon-name-part taxon-name-part-type="subfamily">Scydmaeninae</tp:taxon-name-part></tp:taxon-name> by the following combination characteristics: body flattened and elongated (Figs <xref ref-type="fig" rid="F1">1A</xref>, <xref ref-type="fig" rid="F2">2A</xref>); procoxal cavities broadly open (Fig. <xref ref-type="fig" rid="F1">1E</xref>); prosternum with a narrow intercoxal carina (Fig. <xref ref-type="fig" rid="F1">1E</xref>); each elytron with a setose basal fovea (Figs <xref ref-type="fig" rid="F1">1B</xref>, <xref ref-type="fig" rid="F2">2B</xref>). For more detailed diagnostic characters and phylogenetic information on this genus, refer to <xref ref-type="bibr" rid="B8">Jałoszyński (2014b)</xref>.</p><fig id="F1" position="float" orientation="portrait"><object-id xmlns:xlink="http://www.w3.org/1999/xlink" content-type="doi" xlink:type="simple">10.3897/zookeys.1224.142859.figure1</object-id><object-id xmlns:xlink="http://www.w3.org/1999/xlink" content-type="arpha" xlink:type="simple">890BE1CC-8453-5F76-8338-16B31D6E7F3E</object-id><label>Figure 1.</label><caption><p><italic><tp:taxon-name><tp:taxon-name-part taxon-name-part-type="genus" reg="Veraphis">Veraphis</tp:taxon-name-part><tp:taxon-name-part taxon-name-part-type="species" reg="odaesanensis">odaesanensis</tp:taxon-name-part></tp:taxon-name></italic> sp. nov. <bold>A</bold> male habitus, dorsal view <bold>B</bold> male head and pronotum, dorsal view <bold>C</bold> male protibia <bold>D</bold> female protibia <bold>E</bold> meso-, metaventrite.</p></caption><graphic xmlns:xlink="http://www.w3.org/1999/xlink" xlink:href="zookeys-1224-165_article-142859__-g001.jpg" position="float" orientation="portrait" xlink:type="simple" id="oo_1236352.jpg"><uri content-type="original_file" xlink:type="simple">https://binary.pensoft.net/fig/1236352</uri></graphic></fig><fig id="F2" position="float" orientation="portrait"><object-id xmlns:xlink="http://www.w3.org/1999/xlink" content-type="doi" xlink:type="simple">10.3897/zookeys.1224.142859.figure2</object-id><object-id xmlns:xlink="http://www.w3.org/1999/xlink" content-type="arpha" xlink:type="simple">A6D9BC8B-4857-5A07-9A06-358D7E971AC8</object-id><label>Figure 2.</label><caption><p><italic><tp:taxon-name><tp:taxon-name-part taxon-name-part-type="genus" reg="Veraphis">Veraphis</tp:taxon-name-part><tp:taxon-name-part taxon-name-part-type="species" reg="myeonggiensis">myeonggiensis</tp:taxon-name-part></tp:taxon-name></italic> sp. nov. <bold>A</bold> male habitus, dorsal view <bold>B</bold> male head and pronotum, dorsal view <bold>C</bold> male protibia <bold>D</bold> meso-, metaventrite.</p></caption><graphic xmlns:xlink="http://www.w3.org/1999/xlink" xlink:href="zookeys-1224-165_article-142859__-g002.jpg" position="float" orientation="portrait" xlink:type="simple" id="oo_1236353.jpg"><uri content-type="original_file" xlink:type="simple">https://binary.pensoft.net/fig/1236353</uri></graphic></fig></tp:treatment-sec><tp:treatment-sec sec-type="distribution" id="SECID0EKMAC"><title>Distribution.</title><p>Northern Hemisphere (China, Japan, Korea, USA, Finland, Sweden, Mongolia, Russia (Far East, East Siberia)).</p></tp:treatment-sec><tp:treatment-sec sec-type="remarks" id="SECID0EPMAC"><title>Remarks.</title><p>According to <xref ref-type="bibr" rid="B10">Jałoszyński 2024</xref>, this genus is primarily found in leaf litter and soil, and all species discovered in China inhabit alpine regions at altitudes above 2000 m. Additionally, species found in Japan are also thought to be distributed in cooler climates. These species are very similar in external morphology, making examination of the aedeagus crucial for species identification. In some species, modifications of the male legs are present, which can be useful for distinguishing species.</p></tp:treatment-sec><ref-list><ref id="B15"><mixed-citation xmlns:xlink="http://www.w3.org/1999/xlink" xlink:type="simple"><person-group><name name-style="western"><surname>Newton</surname><given-names>A</given-names></name><name name-style="western"><surname>Franz</surname><given-names>H</given-names></name></person-group> (<year>1998</year>) <article-title>World catalog of the genera of <tp:taxon-name><tp:taxon-name-part taxon-name-part-type="family">Scydmaenidae</tp:taxon-name-part></tp:taxon-name>.</article-title><source>Koleopterologische Rundschau</source><volume>68</volume>: <fpage>137</fpage>–<lpage>165</lpage>.</mixed-citation></ref><ref id="B8"><mixed-citation xmlns:xlink="http://www.w3.org/1999/xlink" xlink:type="simple"><person-group><name name-style="western"><surname>Jałoszyński</surname><given-names>P</given-names></name></person-group> (<year>2014b</year>) <article-title>Phylogeny of a new supertribe <tp:taxon-name><tp:taxon-name-part taxon-name-part-type="supertribe">Cephenniitae</tp:taxon-name-part></tp:taxon-name> with generic review of <tp:taxon-name><tp:taxon-name-part taxon-name-part-type="tribe">Eutheiini</tp:taxon-name-part></tp:taxon-name> and description of a new tribe <tp:taxon-name><tp:taxon-name-part taxon-name-part-type="tribe">Marcepaniini</tp:taxon-name-part></tp:taxon-name> (<tp:taxon-name><tp:taxon-name-part taxon-name-part-type="order">Coleoptera</tp:taxon-name-part></tp:taxon-name>: <tp:taxon-name><tp:taxon-name-part taxon-name-part-type="family">Staphylinidae</tp:taxon-name-part></tp:taxon-name>: <tp:taxon-name><tp:taxon-name-part taxon-name-part-type="subfamily">Scydmaeninae</tp:taxon-name-part></tp:taxon-name>).</article-title><source>Systematic Entomology</source><volume>39</volume>(<issue>1</issue>): <fpage>159</fpage>–<lpage>189</lpage>. <ext-link xlink:href="10.1111/syen.12044" ext-link-type="doi" xlink:type="simple">https://doi.org/10.1111/syen.12044</ext-link></mixed-citation></ref><ref id="B10"><mixed-citation xmlns:xlink="http://www.w3.org/1999/xlink" xlink:type="simple"><person-group><name name-style="western"><surname>Jałoszyński</surname><given-names>P</given-names></name></person-group> (<year>2024</year>) <article-title>Two new <italic><tp:taxon-name><tp:taxon-name-part taxon-name-part-type="genus">Veraphis</tp:taxon-name-part></tp:taxon-name></italic> species in China (<tp:taxon-name><tp:taxon-name-part taxon-name-part-type="order">Coleoptera</tp:taxon-name-part></tp:taxon-name>, <tp:taxon-name><tp:taxon-name-part taxon-name-part-type="family">Staphylinidae</tp:taxon-name-part></tp:taxon-name>, <tp:taxon-name><tp:taxon-name-part taxon-name-part-type="subfamily">Scydmaeninae</tp:taxon-name-part></tp:taxon-name>).</article-title><source>Zootaxa</source><volume>5507</volume>(<issue>1</issue>): <fpage>194</fpage>–<lpage>200</lpage>. <ext-link xlink:href="10.11646/zootaxa.5507.1.11" ext-link-type="doi" xlink:type="simple">https://doi.org/10.11646/zootaxa.5507.1.11</ext-link></mixed-citation></ref></ref-list></tp:taxon-treatment>
