# Supplementary material for: ﻿Two new species of the genus Veraphis Casey (Coleoptera, Staphylinidae, Scydmaeninae) from Korea
Source: Zookeys. 2025 Jan 28;1224:165–74. doi: 10.3897/zookeys.1224.142859 (PMC11795181; doi:10.3897/zookeys.1224.142859)
Supplement: XML Treatment for Veraphis odaesanensis [file zookeys.1224.142859-treatment2.xml]

<!DOCTYPE tp:taxon-treatment
  PUBLIC "-//TaxonX//DTD Taxonomic Treatment Publishing DTD v0 20100105//EN" "tax-treatment-NSO.dtd">
<tp:taxon-treatment xmlns:tp="http://www.plazi.org/taxpub"><tp:treatment-meta><kwd-group><label>Taxon classification</label><kwd>
              <named-content content-type="kingdom">Animalia</named-content>
            </kwd><kwd>
              <named-content content-type="order">Coleoptera</named-content>
            </kwd><kwd>
              <named-content content-type="family">Staphylinidae</named-content>
            </kwd></kwd-group><mixed-citation publication-type="journal"><person-group><name><surname>Byeon</surname><given-names>Ui-Joung</given-names></name><name><surname>Park</surname><given-names>Jong-Seok</given-names></name></person-group><article-title>﻿Two new species of the genus <italic><tp:taxon-name><tp:taxon-name-part taxon-name-part-type="genus" reg="Veraphis">Veraphis</tp:taxon-name-part></tp:taxon-name></italic> Casey (<tp:taxon-name><tp:taxon-name-part taxon-name-part-type="order">Coleoptera</tp:taxon-name-part></tp:taxon-name>, <tp:taxon-name><tp:taxon-name-part taxon-name-part-type="family">Staphylinidae</tp:taxon-name-part></tp:taxon-name>, <tp:taxon-name><tp:taxon-name-part taxon-name-part-type="subfamily">Scydmaeninae</tp:taxon-name-part></tp:taxon-name>) from Korea</article-title><source>Zookeys</source><day>28</day><month>01</month><year>2025</year><volume>1224</volume><fpage>165</fpage><lpage>174</lpage><pub-id pub-id-type="doi">10.3897/zookeys.1224.142859</pub-id></mixed-citation></tp:treatment-meta><tp:nomenclature><label>﻿</label><tp:taxon-name>
            <object-id xmlns:xlink="http://www.w3.org/1999/xlink" content-type="arpha" xlink:type="simple">375C7829-7D08-5017-B1EA-315EB6007720</object-id>
            <tp:taxon-name-part taxon-name-part-type="genus" reg="Veraphis">Veraphis</tp:taxon-name-part>
            <tp:taxon-name-part taxon-name-part-type="species" reg="odaesanensis">odaesanensis</tp:taxon-name-part>
            <object-id xmlns:xlink="http://www.w3.org/1999/xlink" content-type="zoobank" xlink:type="simple">https://zoobank.org/99E3D6D4-1540-4CA5-81F9-FA16CD4DC18F</object-id>
          </tp:taxon-name><tp:taxon-status xmlns:xlink="http://www.w3.org/1999/xlink" xlink:type="simple">sp. nov.</tp:taxon-status><xref ref-type="fig" rid="F1">Figs 1</xref><xref ref-type="fig" rid="F3">, 3A–D</xref><xref ref-type="fig" rid="F4">, 4</xref></tp:nomenclature><tp:treatment-sec sec-type="type material" id="SECID0EOOAC"><title>Type material designated.</title><p><bold><italic>Holotype</italic></bold> • ♂ <named-content xmlns:xlink="http://www.w3.org/1999/xlink" content-type="dwc:institutional_code" xlink:title="National Institute of Biological Resources, Incheon, South Korea" xlink:href="http://grbio.org/institution/national-institute-biological-resources" xlink:type="simple">NIBR</named-content>: “<bold>Korea</bold>: Gangwon Prov. Mt. Odae, Dongsan-ri, Jinbu-myeon, Pyeongchang-gun, 17.VIII.2022, <named-content xmlns:xlink="http://www.w3.org/1999/xlink" content-type="dwc:verbatimCoordinates" xlink:type="simple"><named-content content-type="geo-json" specific-use="{&#34;type&#34;:&#34;Point&#34;,&#34;coordinates&#34;:[128.565611,37.787278]}" id="NCID0EDPAC" xlink:type="simple">37°47'14.2"N, 128°33'56.2"E</named-content></named-content>, 897 m, sifting leaf &amp; soil litter, J.-W. Seo, J.-I. Shin” <bold><italic>Paratypes</italic> Korea</bold>: Gangwon Prov. • 1♂1♀ (1♂ genitalia dissected; <named-content xmlns:xlink="http://www.w3.org/1999/xlink" content-type="dwc:institutional_code" xlink:title="Chungbuk National University Insect Collection, Cheongju, South Korea" xlink:href="http://grbio.org/institution/chungbuk-national-university" xlink:type="simple">CBNUIC</named-content>), Pyeongchang-gun, Jinbu-myeon, Dongsan-ri, 21.IX–02.XI.2022, <named-content xmlns:xlink="http://www.w3.org/1999/xlink" content-type="dwc:verbatimCoordinates" xlink:type="simple"><named-content content-type="geo-json" specific-use="{&#34;type&#34;:&#34;Point&#34;,&#34;coordinates&#34;:[128.565611,37.787278]}" id="NCID0EUPAC" xlink:type="simple">37°47'14.2"N, 128°33'56.2"E</named-content></named-content>, 897 m, F.I.T, J.-W. Kang, J-I. Shin • 1♀ (<named-content xmlns:xlink="http://www.w3.org/1999/xlink" content-type="dwc:institutional_code" xlink:title="Chungbuk National University Insect Collection, Cheongju, South Korea" xlink:href="http://grbio.org/institution/chungbuk-national-university" xlink:type="simple">CBNUIC</named-content>), 02.XI.2022, <named-content xmlns:xlink="http://www.w3.org/1999/xlink" content-type="dwc:verbatimCoordinates" xlink:type="simple"><named-content content-type="geo-json" specific-use="{&#34;type&#34;:&#34;Point&#34;,&#34;coordinates&#34;:[128.565611,37.787278]}" id="NCID0ECAAE" xlink:type="simple">37°47'14.2"N, 128°33'56.2"E</named-content></named-content>, 897 m, F.I.T, J.-W. Kang, J-I. Shin • 1♀ (<named-content xmlns:xlink="http://www.w3.org/1999/xlink" content-type="dwc:institutional_code" xlink:title="Chungbuk National University Insect Collection, Cheongju, South Korea" xlink:href="http://grbio.org/institution/chungbuk-national-university" xlink:type="simple">CBNUIC</named-content>), 17.VIII.2022, <named-content xmlns:xlink="http://www.w3.org/1999/xlink" content-type="dwc:verbatimCoordinates" xlink:type="simple"><named-content content-type="geo-json" specific-use="{&#34;type&#34;:&#34;Point&#34;,&#34;coordinates&#34;:[128.565611,37.787278]}" id="NCID0EPAAE" xlink:type="simple">37°47'14.2"N, 128°33'56.2"E</named-content></named-content>, 897 m, sifting soil &amp; leaf litter, J.-W. Seo, J-I. Shin • 8♀♀ (7♀♀ 95% EtOH in tube; <named-content xmlns:xlink="http://www.w3.org/1999/xlink" content-type="dwc:institutional_code" xlink:title="Chungbuk National University Insect Collection, Cheongju, South Korea" xlink:href="http://grbio.org/institution/chungbuk-national-university" xlink:type="simple">CBNUIC</named-content>), Odaesan-ro 1211-14, Mt. Odae, Sangwonsa, 17.VIII–21.IX.2022, <named-content xmlns:xlink="http://www.w3.org/1999/xlink" content-type="dwc:verbatimCoordinates" xlink:type="simple"><named-content content-type="geo-json" specific-use="{&#34;type&#34;:&#34;Point&#34;,&#34;coordinates&#34;:[128.565611,37.787278]}" id="NCID0E3AAE" xlink:type="simple">37°47'14.2"N, 128°33'56.2"E</named-content></named-content>, 897 m, F.I.T, J-I. Shin U.-J. Hwang.</p></tp:treatment-sec><tp:treatment-sec sec-type="diagnosis" id="SECID0EBBAE"><title>Diagnosis.</title><p>Vertex with two shallow longitudinal grooves extending from posterior margin to posterior 1/2; area between grooves relatively flattened and impressed (Fig. <xref ref-type="fig" rid="F1">1B</xref>). Protibiae of male with small subapical pin-like projection (Fig. <xref ref-type="fig" rid="F1">1D</xref>). Metaventrite with shallow longitudinal impression (Fig. <xref ref-type="fig" rid="F1">1E</xref>). Aedeagus (Fig. <xref ref-type="fig" rid="F3">3A–D</xref>) strongly elongated and symmetrical, length 0.24 mm. In ventral view, lateral margins of median lobe somewhat parallel, middle of apex weakly protruding, with small shallow punctures in subapical region in ventral view; in lateral view, slightly curved near base and subapical region with strong ventral indentation. Endophallus symmetrical, U-shaped structured. Parameres slender, reaching middle of median lobe; each paramere with two short apical setae and one subapical seta.</p><fig id="F3" position="float" orientation="portrait"><object-id xmlns:xlink="http://www.w3.org/1999/xlink" content-type="doi" xlink:type="simple">10.3897/zookeys.1224.142859.figure3</object-id><object-id xmlns:xlink="http://www.w3.org/1999/xlink" content-type="arpha" xlink:type="simple">61E43C0A-9B5D-5000-8FCD-F240F24DEBB1</object-id><label>Figure 3.</label><caption><p>Aedeagus of <italic><tp:taxon-name><tp:taxon-name-part taxon-name-part-type="genus" reg="Veraphis">Veraphis</tp:taxon-name-part><tp:taxon-name-part taxon-name-part-type="species" reg="odaesanensis">odaesanensis</tp:taxon-name-part></tp:taxon-name></italic> sp. nov. (<bold>A–D</bold>) and <italic><tp:taxon-name><tp:taxon-name-part taxon-name-part-type="genus" reg="Veraphis">V.</tp:taxon-name-part><tp:taxon-name-part taxon-name-part-type="species" reg="myeonggiensis">myeonggiensis</tp:taxon-name-part></tp:taxon-name></italic> sp. nov. (<bold>E–H</bold>) <bold>A, C, E, G</bold> ventral view <bold>B, D, F, H</bold> lateral view.</p></caption><graphic xmlns:xlink="http://www.w3.org/1999/xlink" xlink:href="zookeys-1224-165_article-142859__-g003.jpg" position="float" orientation="portrait" xlink:type="simple" id="oo_1236354.jpg"><uri content-type="original_file" xlink:type="simple">https://binary.pensoft.net/fig/1236354</uri></graphic></fig></tp:treatment-sec><tp:treatment-sec sec-type="description" id="SECID0ECDAE"><title>Male description.</title><p>Body length 1.27–1.32 mm; reddish-brown, appendages lighter; flattened and elongated; surface covered yellow hairs (Fig. <xref ref-type="fig" rid="F1">1A</xref>). Head wider than long, widest across eyes; punctures of surface inconspicuous; hairs short and sparse (Fig. <xref ref-type="fig" rid="F1">1B</xref>). Temples nearly 1/4 length of eyes, with shorter hairs than those on surface (Fig. <xref ref-type="fig" rid="F1">1B</xref>). Vertex with small pits on medioposterior margin; two shallow longitudinal grooves extending from posterior margin to posterior 1/2 present; area between grooves relatively flattened and impressed (Fig. <xref ref-type="fig" rid="F1">1B</xref>). Antennae with distinct distal three-segmented club; antennomere 1 strongly elongate, 2 elongate but weaker than 1, 3 slightly wider than long, 4–6 as long as wide, 5 slightly larger than 4, 6 slightly smaller than 5, 7 subpentagonal, 8 distinctly wider than long, 9–11 forming club (Fig. <xref ref-type="fig" rid="F1">1A</xref>). Pronotum distinctly wider than head, as long as wide, widest near middle; anterior margin somewhat rounded, lateral margins strongly rounded in anterior 1/3, somewhat parallel in posterior 1/3, posterior angles somewhat right-angled, posterior margin weakly sinuate; pronotal base with shallow median pits and transverse impression, lateral pits distinct; punctures of surface inconspicuous; hairs short and sparse (Fig. <xref ref-type="fig" rid="F1">1B</xref>). Elytra slightly wider than pronotum, distinctly longer than wide, widest near middle; lateral margins and posterior margin relatively rounded; punctures of surface inconspicuous; hairs short and sparse; each elytron with distinct humeral denticle (Fig. <xref ref-type="fig" rid="F1">1A, B</xref>). Hind wings well-developed. Metaventrite with shallow longitudinal impression (Fig. <xref ref-type="fig" rid="F1">1E</xref>). Legs moderately long and slender. Protibiae with small subapical pin-like projection (Fig. <xref ref-type="fig" rid="F1">1C</xref>). Aedeagus (Fig. <xref ref-type="fig" rid="F3">3A–D</xref>) strongly elongated and symmetrical, length 0.24 mm. In ventral view, lateral margins of median lobe somewhat parallel, middle of apex weakly protruding, with small shallow punctures in subapical region in ventral view; in lateral view, slightly curved near base and subapical region with strong ventral indentation. Endophallus symmetrical, U-shaped. Parameres slender, reaching middle of median lobe; each paramere with two short apical setae and one subapical seta.</p></tp:treatment-sec><tp:treatment-sec sec-type="Sexual dimorphism" id="SECID0EQEAE"><title>Sexual dimorphism.</title><p>Protibiae without subapical pin-like projection (Fig. <xref ref-type="fig" rid="F1">1D</xref>).</p></tp:treatment-sec><tp:treatment-sec sec-type="distribution" id="SECID0E1EAE"><title>Distribution.</title><p>South Korea (Fig. <xref ref-type="fig" rid="F4">4</xref>).</p><fig id="F4" position="float" orientation="portrait"><object-id xmlns:xlink="http://www.w3.org/1999/xlink" content-type="doi" xlink:type="simple">10.3897/zookeys.1224.142859.figure4</object-id><object-id xmlns:xlink="http://www.w3.org/1999/xlink" content-type="arpha" xlink:type="simple">5C78C849-0CC5-5B1D-8E79-038235681B03</object-id><label>Figure 4.</label><caption><p>Distribution map.</p></caption><graphic xmlns:xlink="http://www.w3.org/1999/xlink" xlink:href="zookeys-1224-165_article-142859__-g004.jpg" position="float" orientation="portrait" xlink:type="simple" id="oo_1236355.jpg"><uri content-type="original_file" xlink:type="simple">https://binary.pensoft.net/fig/1236355</uri></graphic></fig></tp:treatment-sec><tp:treatment-sec sec-type="etymology" id="SECID0EQFAE"><title>Etymology.</title><p>The specific epithet is an adjective derived from the type locality ‘Mt. Odaeʼ.</p></tp:treatment-sec><tp:treatment-sec sec-type="habitat" id="SECID0EVFAE"><title>Habitat.</title><p>This species was collected from relatively high-altitude mountains in South Korea, at elevations above 800 m. It was frequently captured using flight intercept traps, indicating its ability to fly with well-developed wings. Additionally, it was also collected from soil and leaf litter.</p></tp:treatment-sec><tp:treatment-sec sec-type="remarks" id="SECID0E1FAE"><title>Remarks.</title><p><italic><tp:taxon-name><tp:taxon-name-part taxon-name-part-type="genus" reg="Veraphis">Veraphis</tp:taxon-name-part><tp:taxon-name-part taxon-name-part-type="species" reg="odaesanensis">odaesanensis</tp:taxon-name-part></tp:taxon-name></italic> can be classified within the <italic>japonicus</italic> species group based on the characteristics of the male leg, antennae, and aedeagus (<xref ref-type="bibr" rid="B11">Jałoszyński and Hoshina 2005</xref>). This species shows clear differences in the aedeagus from the Japanese species. In China, it shares a similar aedeagus with <italic><tp:taxon-name><tp:taxon-name-part taxon-name-part-type="genus" reg="Veraphis">V.</tp:taxon-name-part><tp:taxon-name-part taxon-name-part-type="species" reg="assingi">assingi</tp:taxon-name-part></tp:taxon-name></italic> Jałoszyński, but the apex of the median lobe is more pointed, and there are significant differences in the morphology of the endophallus and the median lobe in lateral view.</p></tp:treatment-sec><tp:treatment-sec><!--Section generated to contain objects referenced in tp:taxon-treatment.--><fig id="F1" position="float" orientation="portrait"><object-id xmlns:xlink="http://www.w3.org/1999/xlink" content-type="doi" xlink:type="simple">10.3897/zookeys.1224.142859.figure1</object-id><object-id xmlns:xlink="http://www.w3.org/1999/xlink" content-type="arpha" xlink:type="simple">890BE1CC-8453-5F76-8338-16B31D6E7F3E</object-id><label>Figure 1.</label><caption><p><italic><tp:taxon-name><tp:taxon-name-part taxon-name-part-type="genus" reg="Veraphis">Veraphis</tp:taxon-name-part><tp:taxon-name-part taxon-name-part-type="species" reg="odaesanensis">odaesanensis</tp:taxon-name-part></tp:taxon-name></italic> sp. nov. <bold>A</bold> male habitus, dorsal view <bold>B</bold> male head and pronotum, dorsal view <bold>C</bold> male protibia <bold>D</bold> female protibia <bold>E</bold> meso-, metaventrite.</p></caption><graphic xmlns:xlink="http://www.w3.org/1999/xlink" xlink:href="zookeys-1224-165_article-142859__-g001.jpg" position="float" orientation="portrait" xlink:type="simple" id="oo_1236352.jpg"><uri content-type="original_file" xlink:type="simple">https://binary.pensoft.net/fig/1236352</uri></graphic></fig></tp:treatment-sec><ref-list><ref id="B11"><mixed-citation xmlns:xlink="http://www.w3.org/1999/xlink" xlink:type="simple"><person-group><name name-style="western"><surname>Jałoszyński</surname><given-names>P</given-names></name><name name-style="western"><surname>Hoshina</surname><given-names>H</given-names></name></person-group> (<year>2005</year>) <article-title>Revision of Palearctic species of <italic><tp:taxon-name><tp:taxon-name-part taxon-name-part-type="genus">Veraphis</tp:taxon-name-part></tp:taxon-name></italic> Casey (<tp:taxon-name><tp:taxon-name-part taxon-name-part-type="order">Coleoptera</tp:taxon-name-part></tp:taxon-name>: <tp:taxon-name><tp:taxon-name-part taxon-name-part-type="family">Scydmaenidae</tp:taxon-name-part></tp:taxon-name>).</article-title><source>Entomological Reviews of Japan</source><volume>60</volume>(<issue>2</issue>): <fpage>101</fpage>–<lpage>136</lpage>.</mixed-citation></ref></ref-list></tp:taxon-treatment>
