# Supplementary material for: ﻿Two new species of the genus Veraphis Casey (Coleoptera, Staphylinidae, Scydmaeninae) from Korea
Source: Zookeys. 2025 Jan 28;1224:165–74. doi: 10.3897/zookeys.1224.142859 (PMC11795181; doi:10.3897/zookeys.1224.142859)
Supplement: XML Treatment for Veraphis myeonggiensis [file zookeys.1224.142859-treatment3.xml]

<!DOCTYPE tp:taxon-treatment
  PUBLIC "-//TaxonX//DTD Taxonomic Treatment Publishing DTD v0 20100105//EN" "tax-treatment-NSO.dtd">
<tp:taxon-treatment xmlns:tp="http://www.plazi.org/taxpub"><tp:treatment-meta><kwd-group><label>Taxon classification</label><kwd>
              <named-content content-type="kingdom">Animalia</named-content>
            </kwd><kwd>
              <named-content content-type="order">Coleoptera</named-content>
            </kwd><kwd>
              <named-content content-type="family">Staphylinidae</named-content>
            </kwd></kwd-group><mixed-citation publication-type="journal"><person-group><name><surname>Byeon</surname><given-names>Ui-Joung</given-names></name><name><surname>Park</surname><given-names>Jong-Seok</given-names></name></person-group><article-title>﻿Two new species of the genus <italic><tp:taxon-name><tp:taxon-name-part taxon-name-part-type="genus" reg="Veraphis">Veraphis</tp:taxon-name-part></tp:taxon-name></italic> Casey (<tp:taxon-name><tp:taxon-name-part taxon-name-part-type="order">Coleoptera</tp:taxon-name-part></tp:taxon-name>, <tp:taxon-name><tp:taxon-name-part taxon-name-part-type="family">Staphylinidae</tp:taxon-name-part></tp:taxon-name>, <tp:taxon-name><tp:taxon-name-part taxon-name-part-type="subfamily">Scydmaeninae</tp:taxon-name-part></tp:taxon-name>) from Korea</article-title><source>Zookeys</source><day>28</day><month>01</month><year>2025</year><volume>1224</volume><fpage>165</fpage><lpage>174</lpage><pub-id pub-id-type="doi">10.3897/zookeys.1224.142859</pub-id></mixed-citation></tp:treatment-meta><tp:nomenclature><label>﻿</label><tp:taxon-name>
            <object-id xmlns:xlink="http://www.w3.org/1999/xlink" content-type="arpha" xlink:type="simple">34D920B8-BC1E-57EB-8786-C07B8F6379D4</object-id>
            <tp:taxon-name-part taxon-name-part-type="genus" reg="Veraphis">Veraphis</tp:taxon-name-part>
            <tp:taxon-name-part taxon-name-part-type="species" reg="myeonggiensis">myeonggiensis</tp:taxon-name-part>
            <object-id xmlns:xlink="http://www.w3.org/1999/xlink" content-type="zoobank" xlink:type="simple">https://zoobank.org/352AF5C9-41F3-43D4-8835-2A12E1807574</object-id>
          </tp:taxon-name><tp:taxon-status xmlns:xlink="http://www.w3.org/1999/xlink" xlink:type="simple">sp. nov.</tp:taxon-status><xref ref-type="fig" rid="F2">Figs 2</xref><xref ref-type="fig" rid="F3">, 3E–H</xref><xref ref-type="fig" rid="F4">, 4</xref></tp:nomenclature><tp:treatment-sec sec-type="type material" id="SECID0ERIAE"><title>Type material designated.</title><p><bold><italic>Holotype</italic></bold> • ♂ <named-content xmlns:xlink="http://www.w3.org/1999/xlink" content-type="dwc:institutional_code" xlink:title="National Institute of Biological Resources, Incheon, South Korea" xlink:href="http://grbio.org/institution/national-institute-biological-resources" xlink:type="simple">NIBR</named-content>: “<bold>Korea</bold>: Gyeonggi Prov. Mt. Myeonggi, 520, Nonnamgi-gil, Buk-myeon, Gapyeong-gun, 5.X.2023, <named-content xmlns:xlink="http://www.w3.org/1999/xlink" content-type="dwc:verbatimCoordinates" xlink:type="simple"><named-content content-type="geo-json" specific-use="{&#34;type&#34;:&#34;Point&#34;,&#34;coordinates&#34;:[127.405194,37.970056]}" id="NCID0EGJAE" xlink:type="simple">37°58'12.2"N, 127°24'18.7"E</named-content></named-content>, 402 m, sifting leaf litter &amp; soil, J.-W. Kang, J.-I. Shin”.</p></tp:treatment-sec><tp:treatment-sec sec-type="diagnosis" id="SECID0ELJAE"><title>Diagnosis.</title><p>Vertex with two shallow longitudinal grooves extending from posterior margin to posterior 1/2; area between grooves relatively flattened and impressed (Fig. <xref ref-type="fig" rid="F2">2B</xref>). Protibiae of male with small subapical pin-like projection (Fig. <xref ref-type="fig" rid="F2">2C</xref>). Metaventrite with shallow longitudinal impression (Fig. <xref ref-type="fig" rid="F2">2D</xref>). Aedeagus (Fig. <xref ref-type="fig" rid="F3">3E–H</xref>) strongly elongated and symmetrical, length 0.23 mm. In ventral view, median lobe gradually widening from base to apical 1/4, widest at apical 1/4, then slightly narrowing; sides from base to middle somewhat parallel; apex rounded; in lateral view, slightly curved near base and subapical region with strong ventral indentation. Endophallus symmetrical, structure complex. Parameres slender, reaching middle of median lobe; each paramere with two short apical setae and one subapical seta.</p></tp:treatment-sec><tp:treatment-sec sec-type="description" id="SECID0EBKAE"><title>Male description.</title><p>Body length 1.14 mm; reddish-brown, appendages lighter; flattened and elongated; surface covered yellow hairs (Fig. <xref ref-type="fig" rid="F2">2A</xref>). Head wider than long, widest across eyes; punctures of surface inconspicuous; hairs short and sparse (Fig. <xref ref-type="fig" rid="F2">2B</xref>). Temples nearly 1/4 length of eyes (Fig. <xref ref-type="fig" rid="F2">2B</xref>). Vertex with small pits on medioposterior margin; two shallow longitudinal grooves extending from posterior margin to posterior 1/2 present; area between grooves relatively flattened and impressed (Fig. <xref ref-type="fig" rid="F2">2B</xref>). Antennae with distinct distal three-segmented club; antennomere 1 strongly elongate, 2 elongate but less so than 1, 3 slightly wider than long, 4–6 as long as wide, 5 slightly larger than 4, 6 slightly smaller than 5, 7 subpentagonal, 8 distinctly wider than long, 9–11 forming a club (Fig. <xref ref-type="fig" rid="F2">2A</xref>). Pronotum distinctly wider than head, as long as wide, widest near middle; anterior margin somewhat rounded, lateral margins strongly rounded in anterior 1/3, somewhat parallel in posterior 1/3, posterior angles somewhat right-angled, posterior margin weakly sinuate; pronotal base with shallow median pits and transverse impression, lateral pits distinct; punctures of surface inconspicuous; hairs short and sparse (Fig. <xref ref-type="fig" rid="F2">2B</xref>). Elytra slightly wider than pronotum, distinctly longer than wide, widest near middle; lateral margins and posterior margin relatively rounded; punctures of surface inconspicuous; hairs short and sparse; each elytron with distinct humeral denticle (Fig. <xref ref-type="fig" rid="F2">2A, B</xref>). Hind wings well-developed. Metaventrite with shallow longitudinal impression (Fig. <xref ref-type="fig" rid="F2">2D</xref>). Legs moderately long and slender. Protibiae with small subapical pin-like projection (Fig. <xref ref-type="fig" rid="F2">2C</xref>). Aedeagus (Fig. <xref ref-type="fig" rid="F3">3E–H</xref>) strongly elongated and symmetrical, length 0.23 mm. In ventral view, median lobe gradually widening from base to apical 1/4, widest at apical 1/4, then slightly narrowing; sides from base to middle somewhat parallel; apex rounded; in lateral view, slightly curved near base and subapical region with strong ventral indentation. Endophallus symmetrical, complex structured. Parameres slender, reaching middle of median lobe; each paramere with two short apical setae and one subapical seta.</p></tp:treatment-sec><tp:treatment-sec sec-type="Sexual dimorphism" id="SECID0EPLAE"><title>Sexual dimorphism.</title><p>Unknown.</p></tp:treatment-sec><tp:treatment-sec sec-type="distribution" id="SECID0EULAE"><title>Distribution.</title><p>South Korea (Fig. <xref ref-type="fig" rid="F4">4</xref>).</p></tp:treatment-sec><tp:treatment-sec sec-type="etymology" id="SECID0E5LAE"><title>Etymology.</title><p>The specific epithet is an adjective derived from the type locality ‘Mt. Myeonggiʼ.</p></tp:treatment-sec><tp:treatment-sec sec-type="habitat" id="SECID0EDMAE"><title>Habitat.</title><p>This species was collected from soil and leaf litter in mixed forest at relatively low altitudes, unlike other previously known species.</p></tp:treatment-sec><tp:treatment-sec sec-type="remarks" id="SECID0EIMAE"><title>Remarks.</title><p><italic><tp:taxon-name><tp:taxon-name-part taxon-name-part-type="genus" reg="Veraphis">Veraphis</tp:taxon-name-part><tp:taxon-name-part taxon-name-part-type="species" reg="myeonggiensis">myeonggiensis</tp:taxon-name-part></tp:taxon-name></italic> can be classified within the <italic>japonicus</italic> species group based on the characteristics of the male leg, antennae, and aedeagus (<xref ref-type="bibr" rid="B11">Jałoszyński and Hoshina 2005</xref>). The aedeagus of this species is similar to that of <italic><tp:taxon-name><tp:taxon-name-part taxon-name-part-type="genus" reg="Veraphis">V.</tp:taxon-name-part><tp:taxon-name-part taxon-name-part-type="species" reg="tottoriensis">tottoriensis</tp:taxon-name-part></tp:taxon-name></italic> Jałoszyński &amp; Hoshina from Japan. However, the apex of the median lobe is more strongly curved ventrally, and the central structure of the endophallus is absent. Additionally, the parameres are slightly shorter. It also shares a similar aedeagus with <italic><tp:taxon-name><tp:taxon-name-part taxon-name-part-type="genus" reg="Veraphis">V.</tp:taxon-name-part><tp:taxon-name-part taxon-name-part-type="species" reg="modestus">modestus</tp:taxon-name-part></tp:taxon-name></italic> Jałoszyński but differs in the apex of the median lobe and the structure of the endophallus. Moreover, the overall morphology in lateral view is clearly distinct. Also, this species is externally very similar to <italic><tp:taxon-name><tp:taxon-name-part taxon-name-part-type="genus" reg="Euconnus">E.</tp:taxon-name-part><tp:taxon-name-part taxon-name-part-type="species" reg="odaesanensis">odaesanensis</tp:taxon-name-part></tp:taxon-name></italic>, but it is smaller in size and clearly differed in the aedeagus.</p></tp:treatment-sec><tp:treatment-sec><!--Section generated to contain objects referenced in tp:taxon-treatment.--><fig id="F2" position="float" orientation="portrait"><object-id xmlns:xlink="http://www.w3.org/1999/xlink" content-type="doi" xlink:type="simple">10.3897/zookeys.1224.142859.figure2</object-id><object-id xmlns:xlink="http://www.w3.org/1999/xlink" content-type="arpha" xlink:type="simple">A6D9BC8B-4857-5A07-9A06-358D7E971AC8</object-id><label>Figure 2.</label><caption><p><italic><tp:taxon-name><tp:taxon-name-part taxon-name-part-type="genus" reg="Veraphis">Veraphis</tp:taxon-name-part><tp:taxon-name-part taxon-name-part-type="species" reg="myeonggiensis">myeonggiensis</tp:taxon-name-part></tp:taxon-name></italic> sp. nov. <bold>A</bold> male habitus, dorsal view <bold>B</bold> male head and pronotum, dorsal view <bold>C</bold> male protibia <bold>D</bold> meso-, metaventrite.</p></caption><graphic xmlns:xlink="http://www.w3.org/1999/xlink" xlink:href="zookeys-1224-165_article-142859__-g002.jpg" position="float" orientation="portrait" xlink:type="simple" id="oo_1236353.jpg"><uri content-type="original_file" xlink:type="simple">https://binary.pensoft.net/fig/1236353</uri></graphic></fig><fig id="F3" position="float" orientation="portrait"><object-id xmlns:xlink="http://www.w3.org/1999/xlink" content-type="doi" xlink:type="simple">10.3897/zookeys.1224.142859.figure3</object-id><object-id xmlns:xlink="http://www.w3.org/1999/xlink" content-type="arpha" xlink:type="simple">61E43C0A-9B5D-5000-8FCD-F240F24DEBB1</object-id><label>Figure 3.</label><caption><p>Aedeagus of <italic><tp:taxon-name><tp:taxon-name-part taxon-name-part-type="genus" reg="Veraphis">Veraphis</tp:taxon-name-part><tp:taxon-name-part taxon-name-part-type="species" reg="odaesanensis">odaesanensis</tp:taxon-name-part></tp:taxon-name></italic> sp. nov. (<bold>A–D</bold>) and <italic><tp:taxon-name><tp:taxon-name-part taxon-name-part-type="genus" reg="Veraphis">V.</tp:taxon-name-part><tp:taxon-name-part taxon-name-part-type="species" reg="myeonggiensis">myeonggiensis</tp:taxon-name-part></tp:taxon-name></italic> sp. nov. (<bold>E–H</bold>) <bold>A, C, E, G</bold> ventral view <bold>B, D, F, H</bold> lateral view.</p></caption><graphic xmlns:xlink="http://www.w3.org/1999/xlink" xlink:href="zookeys-1224-165_article-142859__-g003.jpg" position="float" orientation="portrait" xlink:type="simple" id="oo_1236354.jpg"><uri content-type="original_file" xlink:type="simple">https://binary.pensoft.net/fig/1236354</uri></graphic></fig><fig id="F4" position="float" orientation="portrait"><object-id xmlns:xlink="http://www.w3.org/1999/xlink" content-type="doi" xlink:type="simple">10.3897/zookeys.1224.142859.figure4</object-id><object-id xmlns:xlink="http://www.w3.org/1999/xlink" content-type="arpha" xlink:type="simple">5C78C849-0CC5-5B1D-8E79-038235681B03</object-id><label>Figure 4.</label><caption><p>Distribution map.</p></caption><graphic xmlns:xlink="http://www.w3.org/1999/xlink" xlink:href="zookeys-1224-165_article-142859__-g004.jpg" position="float" orientation="portrait" xlink:type="simple" id="oo_1236355.jpg"><uri content-type="original_file" xlink:type="simple">https://binary.pensoft.net/fig/1236355</uri></graphic></fig></tp:treatment-sec><ref-list><ref id="B11"><mixed-citation xmlns:xlink="http://www.w3.org/1999/xlink" xlink:type="simple"><person-group><name name-style="western"><surname>Jałoszyński</surname><given-names>P</given-names></name><name name-style="western"><surname>Hoshina</surname><given-names>H</given-names></name></person-group> (<year>2005</year>) <article-title>Revision of Palearctic species of <italic><tp:taxon-name><tp:taxon-name-part taxon-name-part-type="genus">Veraphis</tp:taxon-name-part></tp:taxon-name></italic> Casey (<tp:taxon-name><tp:taxon-name-part taxon-name-part-type="order">Coleoptera</tp:taxon-name-part></tp:taxon-name>: <tp:taxon-name><tp:taxon-name-part taxon-name-part-type="family">Scydmaenidae</tp:taxon-name-part></tp:taxon-name>).</article-title><source>Entomological Reviews of Japan</source><volume>60</volume>(<issue>2</issue>): <fpage>101</fpage>–<lpage>136</lpage>.</mixed-citation></ref></ref-list></tp:taxon-treatment>
